# Supplementary material for: Characterizing cancer metabolism from bulk and single-cell RNA-seq data using METAFlux
Source: Nat Commun. 2023 Aug 12;14:4883. doi: 10.1038/s41467-023-40457-w (PMC10423258; doi:10.1038/s41467-023-40457-w)
Supplement: Supplementary file 4 — Supplementary Data 1 [file 41467_2023_40457_MOESM4_ESM.xls]

## Sheet: Cell line medium(ham's)
	metabolite	reaction_name
1	arginine	HMR_9066
2	histidine	HMR_9038
3	lysine	HMR_9041		Retrieved from Human1 Publication：Robinson, J. L. et al. An atlas of human metabolism. Sci Signal 13, doi:10.1126/scisignal.aaz1482 (2020).
4	methionine	HMR_9042
5	phenylalanine	HMR_9043
6	tryptophan	HMR_9045
7	tyrosine	HMR_9064
8	alanine	HMR_9061
9	glycine	HMR_9067
10	serine	HMR_9069
11	threonine	HMR_9044
12	aspartate	HMR_9070
13	glutamate	HMR_9071
14	asparagine	HMR_9062
15	glutamine	HMR_9063
16	isoleucine	HMR_9039
17	leucine	HMR_9040
18	proline	HMR_9068
19	valine	HMR_9046
20	cysteine	HMR_9065
21	thiamine	HMR_9159
22	hypoxanthine	HMR_9358
23	folate	HMR_9146
24	biotin	HMR_9109
25	pantothenate	HMR_9145
26	choline	HMR_9083
27	myo-inositol	HMR_9361
28	niacinamide	HMR_9378
29	pyridoxine	HMR_9144
30	riboflavin	HMR_9143
31	thymidine	HMR_9423
32	aquacob(III)alamin	HMR_9269
33	lipoicacid	HMR_9167
34	glucose	HMR_9034
35	sulfate	HMR_9074
36	linoleate	HMR_9035
37	linolenate	HMR_9036
38	O2	HMR_9048
39	H2O	HMR_9047
40	retinoate	HMR_9404
41	Fe2+	HMR_9076
42	Pi	HMR_9072
43	alpha-tocopherol	HMR_9151
44	gamma-tocopherol	HMR_9153

## Sheet: Human blood
	metabolite	reaction_name
1	Glucose	HMR_9034
2	Alanine	HMR_9061
3	Arginine	HMR_9066
4	Asparagine	HMR_9062
5	Aspartate	HMR_9070
6	Cysteine	HMR_9065
7	Cystine	HMR_9363
8	Glutamate	HMR_9071
9	Glutamine	HMR_9063
10	Glycine	HMR_9067
11	Histidine	HMR_9038
12	Isoleucine	HMR_9039
13	Leucine	HMR_9040
14	Lysine	HMR_9041
15	Methionine	HMR_9042
16	Phenylalanine	HMR_9043
17	Proline	HMR_9068
18	Serine	HMR_9069
19	Threonine	HMR_9044
20	Tryptophan	HMR_9045
21	Tyrosine	HMR_9064
22	Valine	HMR_9046
23	Biotin	HMR_9109
24	Choline	HMR_9083
25	Folate	HMR_9146
26	Niacinamide	HMR_9378
27	Pantothenate	HMR_9145
28	Pyridoxal	HMR_9400
29	Pyridoxine	HMR_9144
30	Riboflavin	HMR_9143
31	2-hydroxybutyrate	HMR_9216
32	Acetate	HMR_9086
33	Acetone	HMR_9243
34	Betaine	HMR_9341
35	Carnitine	HMR_9292
36	Citrate	HMR_9286
37	Citrulline	HMR_9201
38	Creatine	HMR_9290
39	Creatinine	HMR_9460
40	Formate	HMR_9318
41	Fructose	HMR_9139
42	Galactose	HMR_9140
43	Glycerol	HMR_9085
44	Hypoxanthine	HMR_9358
45	Lactate	HMR_9135
46	Malonate	HMR_9164
47	Ornithine	HMR_9087
48	Pyruvate	HMR_9133
49	Succinate	HMR_9415
50	Taurine	HMR_9418
51	Urea	HMR_9438
52	Na+	HMR_9077
53	K+	HMR_9081
54	Ca2+	HMR_9082
55	Mg2+	EX_mg2[e]
56	NH4+	EX_nh4[e]
57	Cl-	HMR_9150
58	HCO3-	HMR_9078
59	PO43-	HMR_9072
60	SO42-	HMR_9074
61	Fe3+	HMR_9076
62	H2O	HMR_9047
63	O2	HMR_9048
64	Myo-Inositol	HMR_9361

## Sheet: Ham medium composition
Ham's F-12 Nutrient Mix:11765
Component	Concentration (mg/L)
Glycine	7.5
L-Alanine	8.9
L-Arginine hydrochloride	211
L-Asparagine-H2O	15.01
L-Aspartic acid	13.3
L-Cysteine hydrochloride-H2O	35.12
L-Glutamic Acid	14.7				This metabolite list was downloaded from :Hams F-12: https://www.thermofisher.com/us/en/home/technical-resources/media-formulation.64.html
L-Glutamine	146
L-Histidine hydrochloride-H2O	21				Red hilight components are included in our medium profile
L-Isoleucine	4
L-Leucine	13.1
L-Lysine hydrochloride	36.5
L-Methionine	4.5
L-Phenylalanine	5
L-Proline	34.5
L-Serine	10.5
L-Threonine	11.9
L-Tryptophan	2.04
L-Tyrosine disodium salt dihydrate	7.81
L-Valine	11.7
Biotin	0.0073
Choline chloride	14
D-Calcium pantothenate	0.5
Folic Acid	1.3
Niacinamide	0.036
Pyridoxine hydrochloride	0.06
Riboflavin	0.037
Thiamine hydrochloride	0.3
Vitamin B12	1.4
i-Inositol	18
Calcium Chloride (CaCl2) (anhyd.)	33.22
Cupric sulfate (CuSO4-5H2O)	0.0025
Ferric sulfate (FeSO4-7H2O)	0.834
Magnesium Chloride (anhydrous)	57.22
Potassium Chloride (KCl)	223.6
Sodium Bicarbonate (NaHCO3)	1176
Sodium Chloride (NaCl)	7599
Sodium Phosphate dibasic (Na2HPO4) anhydrous	142
Zinc sulfate (ZnSO4-7H2O)	0.863
D-Glucose (Dextrose)	1802
Hypoxanthine Na	4.77
Linoleic Acid	0.084
Lipoic Acid	0.21
Phenol Red	1.2
Putrescine 2HCl	0.161
Sodium Pyruvate	110
Thymidine	0.7
NOTE:Compared to other basal media, F-12 contains a wider variety of components, including zinc, putrescine, hypoxanthine, and thymidine. F-12 contains no proteins or growth factors. Therefore, F-12 requires supplementation, commonly with 10% Fetal Bovine Serum (FBS). F-12 uses a sodium bicarbonate buffer system (1.176 g/L), and therefore requires a 5–10% CO2 environment to maintain physiological…
NOTE:F-10 contains no proteins or growth factors. Therefore, F-10 requires supplementation, commonly with 10% Fetal Bovine Serum (FBS)
Hams F-10:https://www.thermofisher.com/us/en/home/technical-resources/media-formulation.221.html
Hams F-12: https://www.thermofisher.com/us/en/home/technical-resources/media-formulation.64.html
