# Supplementary material for: Characterizing cancer metabolism from bulk and single-cell RNA-seq data using METAFlux
Source: Nat Commun. 2023 Aug 12;14:4883. doi: 10.1038/s41467-023-40457-w (PMC10423258; doi:10.1038/s41467-023-40457-w)
Supplement: Supplementary file 5 — Supplementary Data 2 [file 41467_2023_40457_MOESM5_ESM.xls]

## Sheet: TNBC glucose uptake prediction
	id	METAFlux predicted glucose	Ground truth SUV
1	GSM4017200	0.0020708	suv: 32.9
2	GSM4017201	0.00172889	suv: 7.9
3	GSM4017202	0.0018948	suv: 1.6
4	GSM4017203	0.00116125	suv: 8.6
5	GSM4017204	0.00169458	suv: 5.1
6	GSM4017205	0.00146307	suv: 2.1
7	GSM4017206	0.00171651	suv: 6.4
8	GSM4017207	0.00101942	suv: 0.9
9	GSM4017208	0.00136652	suv: 6.1
10	GSM4017209	0.0010003	suv: 9.5
11	GSM4017210	0.00154212	suv: 1.4
12	GSM4017211	0.00155702	suv: 3.8
13	GSM4017212	0.0015638	suv: 2.2
14	GSM4017213	0.00153623	suv: 10.1
15	GSM4017214	0.0011753	suv: 1.3
16	GSM4017215	0.00221961	suv: 5.6
17	GSM4017216	0.00199509	suv: 5.4
18	GSM4017217	0.00153652	suv: 2.6
19	GSM4017218	0.00172212	suv: 6.4
20	GSM4017219	0.00273841	suv: 19.8
21	GSM4017220	0.00161973	suv: 3.5
22	GSM4017221	0.00154564	suv: 3.5
23	GSM4017222	0.00160714	suv: 7.9
24	GSM4017223	0.00146013	suv: 13.8
25	GSM4017224	0.00178356	suv: 5.7
26	GSM4017225	0.00161084	suv: 11.6
27	GSM4017226	0.00174378	suv: 6.7
28	GSM4017227	0.00127241	suv: 6.5
29	GSM4017228	0.00196624	suv: 5.5
30	GSM4017229	0.00129099	suv: 4.6
31	GSM4017230	0.00147244	suv: 10.7
32	GSM4017231	0.000599918	suv: 2.6
33	GSM4017232	0.00155857	suv: 4.5
34	GSM4017233	0.00184724	suv: 5.6
35	GSM4017234	0.00149577	suv: 3.5
36	GSM4017235	0.00217635	suv: 9.8
37	GSM4017236	0.00255616	suv: 6.6
38	GSM4017237	0.00141313	suv: 5.7
39	GSM4017238	0.00168651	suv: 3.1
40	GSM4017239	0.00190584	suv: 6.3
41	GSM4017240	0.00165968	suv: 6.9
42	GSM4017241	0.00190406	suv: 3.5
43	GSM4017242	0.00145105	suv: 3.7
44	GSM4017243	0.00182014	suv: 8.3
45	GSM4017244	0.00188162	suv: 5
46	GSM4017245	0.00139842	suv: 3.9
47	GSM4017246	0.000809457	suv: 6.5
48	GSM4017247	0.001892	suv: 14.2
49	GSM4017248	0.000943239	suv: 4.1
50	GSM4017249	0.00193754	suv: 3.1
51	GSM4017250	0.00225425	suv: 9.7
52	GSM4017251	0.00219174	suv: 1.6
53	GSM4017252	0.00130762	suv: 2.7
54	GSM4017253	0.00176745	suv: 7.3
55	GSM4017254	0.00140842	suv: 10.5
56	GSM4017255	0.00186907	suv: 17.9
57	GSM4017256	0.00139726	suv: 4.5
58	GSM4017257	0.00149414	suv: 4.2
59	GSM4017258	0.00177922	suv: 10.6
60	GSM4017259	0.00224626	suv: 8.3
61	GSM4017260	0.00174197	suv: 12.7
62	GSM4017261	0.00212408	suv: 12.2
63	GSM4017262	0.00155601	suv: 5.9
64	GSM4017263	0.000891276	suv: 2.8
65	GSM4017264	0.00248675	suv: 10.4
66	GSM4017265	0.00173384	suv: 14.4
67	GSM4017266	0.002323	suv: 13.7
68	GSM4017267	0.00219401	suv: 12.6
69	GSM4017268	0.00139963	suv: 11.1
70	GSM4017269	0.000938605	suv: 5.9
71	GSM4017270	0.00208709	suv: 3.2
72	GSM4017271	0.00160913	suv: 6.7
73	GSM4017272	0.00201069	suv: 6.7
74	GSM4017273	0.00186709	suv: 8.1
75	GSM4017274	0.00154986	suv: 6
76	GSM4017275	0.00151741	suv: 7
77	GSM4017276	0.00192946	suv: 5.3
78	GSM4017277	0.00154436	suv: 6.3
79	GSM4017278	0.00115985	suv: 3.7
80	GSM4017279	0.00144724	suv: 7.8
81	GSM4017280	0.00217162	suv: 3.8
82	GSM4017281	0.00221759	suv: 2.9
83	GSM4017282	0.00228514	suv: 13
84	GSM4017283	0.00227241	suv: 10.6

## Sheet: pancreatic cancer glucose predi
	Predicted glucose	TRUE(SUV)	source
GSM2878072	0.00169113	5.18	PANCREATIC CANCER
GSM2878075	0.00193151	8.02	PANCREATIC CANCER
GSM2891194	0.00179403	5.19	PANCREATIC CANCER
GSM2891209	0.00196398	6.7	PANCREATIC CANCER
GSM2891239	0.00176628	4.38	PANCREATIC CANCER
GSM2891240	0.00175905	4.87	PANCREATIC CANCER
GSM2891249	0.00186801	5.8	PANCREATIC CANCER
GSM2891257	0.00188176	12.2	PANCREATIC CANCER
